# Supplementary material for: Predicting childhood obesity using electronic health records and publicly available data
Source: PLoS One. 2019 Apr 22;14(4):e0215571. doi: 10.1371/journal.pone.0215571 (PMC6476510; doi:10.1371/journal.pone.0215571)
Supplement: S2 File — This file demonstrates the methods and results used to compare the performance of regression and classification techniques for prediction. The file can also be viewed in the following link on our GitHub through Jupyter’s NBViewer: https://nbviewer.jupyter.org/github/NYUMedML/ObesityPY/blob/master/src/Pediatric_Obesity_Prediction_Regression_Classification_Comparison.ipynb. (IPYNB) [file pone.0215571.s002.ipynb]

# %% [markdown]
# Pediatric Obesity Prediction

#### This notebook contains the results of the most up to date analyses for predicting childhood obesity at age 5 (4.5 - 5.5 years) with data for the first two years of life (0 - 24 months).

This set of analyses considers the following views of the data for boys and girls separately using both regression and classification algorithms:
with a comparison of regression and classification methods.

This set of analyses considers the following views of the data for boys and girls separately using both regression and classification algorithms:
<ul>
    <li>No feature selection ("no_min" in title)</li>
    <ul>
        <li>All eligibile patients ("no_min full" in title)</li>
        <li>No census data included ("no_min no_census" in title)</li>
        <li>No weight or BMI data included ("no_min no_wt_bmi" in title)</li>
        <li>Single Feature: The average weight for length Z score reading between 19 and 24 months - "Vital: Wt for Length ZScore-avg19to24" ("no_min wfl_19_24" in title)</li>
        <li>Single Feature: The latest weight for length Z score reading in the data "Vital: Wt for Length ZScore-latest" ("no_min wfl_latest" in title)</li>
        <li>Single Feature: The average BMI reading between 19 and 24 month "Vital: BMI-avg19to24" ("no_min bmi_19_24" in title)</li>
        <li>Single Feature: The latest weight for length Z score reading in the data "Vital: BMI-latest" ("no_min bmi_latest" in title)</li>
    </ul>
    <br /><li>Any features with at least 5 observations ("min_5" in title)</li>
    <ul>
        <li>All eligibile patients ("min_5 full" in title)</li>
        <li>No census data included ("min_5 no_census" in title)</li>
        <li>No weight or BMI data included ("min_5 no_wt_bmi" in title)</li>
    </ul>
    <br /><li>Only features that have are deemed to be important by a 10-fold bootstrap LASSO cross validation ("lasso_fts" in title)</li>
    <ul>
        <li>All eligibile patients ("lasso_fts full" in title)</li>
        <li>No census data included ("lasso_fts no_census" in title)</li>
        <li>No weight or BMI data included ("lasso_fts no_wt_bmi" in title)</li>
    </ul>
</ul>

When reading a plot title for a model, such as "Girls - Lasso Regression lasso_fts no_census @24 obese", we can interpret this to mean we are modeling girls only with a LASSO regression to predict obesity at age 4.5 to 5.5 from 24 months using lasso feature selection after removing all census features. 

For the single feature models we have only considered them in the "no feature selection" option because we are using the single feature as our feature selection. For example, in "Boys - Lasso Classification no_min wfl_19_24 @24 obese" we are using a logistic regression with LASSO (L1) loss for binary classification (obese/not obese) of boys using only the weight for length zscore average for all readings taken between 19 months and 24 months.

LASSO Regression: https://en.wikipedia.org/wiki/Lasso_(statistics)

Gradient Boosting:https://en.wikipedia.org/wiki/Gradient_boosting

Random Forest: https://en.wikipedia.org/wiki/Random_forest

# %% [code]
import train
import build_features

import os
import time
import pickle
import random
import numpy as np
import pandas as pd
import matplotlib.pyplot as plt

from datetime import datetime

%matplotlib inline
%config InlineBackend.figure_format = 'retina'
pd.options.display.max_columns = 500
pd.options.display.max_rows = 500

# %% [markdown]
### Load the data

# %% [code]
# Get the data
d1 = pickle.load(open('../python objects/patientdata_20170823.pkl', 'rb'))
d1mom = pickle.load(open('../python objects/patient_mother_data_20170724.pkl', 'rb'))
lat_lon_dic = pickle.load(open('../python objects/lat_lon_data_20180329.pkl', 'rb'))
env_dic= pickle.load(open('../python objects/census_data_20170920.pkl', 'rb'))
d1mom_hist = pickle.load(open('../python objects/full_lutheran_mother_data.pkl', 'rb'))


# %% [markdown]
### Initialize variables for predicting using data from 0 to 24 months to predict at 4.5 to 5.5 years

# %% [code]
timestr = time.strftime("%Y%m%d")
newdir='../outputs_24_months_final_'+timestr
if not os.path.isdir(newdir):
    os.mkdir(newdir)

# %% [code]
agex_low = 4.5
agex_high = 5.5
months_from = 0
months_to = 24

# %% [markdown]
### Create the base level data with all patients

# %% [code]
x1,y1,y1label,feature_headers,mrns = build_features.call_build_function(d1, d1mom, d1mom_hist, lat_lon_dic, env_dic, agex_low, agex_high, months_from, months_to, False, prediction='multi')

np.savez_compressed(newdir+'/raw_matrix_data_'+str(months_to)+'months', x=x1, y=y1, ylabel=y1label, mrns=mrns, features=np.array(feature_headers))

print('Number of patients: {0:,d}'.format(int(x1.shape[0])))
print('Number of features: {0:,d}'.format(int(x1.shape[1])))

# %% [code]
label_ix = {'underweight':0,'normal':1,'overweight':2,'obese':3,'class I severe obesity':4,'class II severe obesity':5}
for label, ix in label_ix.items():
    print('Number of {0:s} children: {1:,d}'.format(label,int(y1label[:,ix].sum())))

# %% [code]
print('Total number of children in cohort: {0:,d}'.format(int(y1.shape[0])))
print('Total number of eligible children at age 5 (4.5-5.5): {0:,d}'.format(int(y1label.sum())))
print('Total number of ineligible children at age 5 (4.5-5.5): {0:,d}'.format(int(y1.shape[0] - y1label.sum())))

# %% [code]
ft_info = []
ft_cats = {}

for f in feature_headers:
    try:
        ft_cats[f.split(':')[0]] += 1
    except:
        ft_cats[f.split(':')[0]] = 1
        
xsum = x1.sum(axis=0)
for k in ft_cats:
    cols = [f.startswith(k) for f in feature_headers]
    ft_info.append([k, ft_cats[k], (xsum[cols] > 0).sum(), (xsum[cols] >= 5).sum()])

ft_info = pd.DataFrame(ft_info, columns=['Feature Category', 'Number of Features', 'Number of Non-Zero Features', 'Number of Features with >=5 Occurrences'])
ft_info.to_csv('../summary_statistics/feature_categories.csv', index=False)
ft_info

# %% [code]
ft_info[['Number of Features','Number of Non-Zero Features','Number of Features with >=5 Occurrences']].sum(axis=0)

# %% [markdown]
### Get modeling subset and split into boys and girls data sets for predicting the Obese label

# %% [code]
no_wt_bmi = ['Census', 'Lab','Number of Visits','MatDeliveryAge','Maternal','Diagnosis','Newborn Diagnosis']+[fh for fh in feature_headers if fh.startswith('Vital') and not any([x in fh for x in ('Wt','BMI')])]
no_census = ['Vital','Lab','Number of Visits','MatDeliveryAge','Maternal','Diagnosis','Newborn Diagnosis']

data = {
    'boys':{
        'no_min':{
            'full':{'data':[], 'variablesubset':[], 'filt_str':['Gender:0']},
            'no_census':{'data':[], 'variablesubset':no_census, 'filt_str':['Gender:0']},
            'no_wt_bmi':{'data':[], 'variablesubset':no_wt_bmi, 'filt_str':['Gender:0']},
            'wfl_19_24':{'data':[], 'variablesubset':['Vital: Wt for Length ZScore-avg19to24'], 'filt_str':['Gender:0']},
            'wfl_latest':{'data':[], 'variablesubset':['Vital: Wt for Length ZScore-latest'], 'filt_str':['Gender:0']},
            'bmi_19_24':{'data':[], 'variablesubset':['Vital: BMI-avg19to24'], 'filt_str':['Gender:0']},
            'bmi_latest':{'data':[], 'variablesubset':['Vital: BMI-latest'], 'filt_str':['Gender:0']}
            },
        'min_5':{
            'full':{'data':[], 'variablesubset':[], 'filt_str':['Gender:0']},
            'no_census':{'data':[], 'variablesubset':no_census, 'filt_str':['Gender:0']},
            'no_wt_bmi':{'data':[], 'variablesubset':no_wt_bmi, 'filt_str':['Gender:0']}
            },
        'lasso_fts':{
            'full':{'data':[], 'variablesubset':[], 'filt_str':['Gender:0']},
            'no_census':{'data':[], 'variablesubset':no_census, 'filt_str':['Gender:0']},
            'no_wt_bmi':{'data':[], 'variablesubset':no_wt_bmi, 'filt_str':['Gender:0']}
            },
    },
    'girls':{
        'no_min':{
            'full':{'data':[], 'variablesubset':[], 'filt_str':['Gender:1']},
            'no_census':{'data':[], 'variablesubset':no_census, 'filt_str':['Gender:1']},
            'no_wt_bmi':{'data':[], 'variablesubset':no_wt_bmi, 'filt_str':['Gender:1']},
            'wfl_19_24':{'data':[], 'variablesubset':['Vital: Wt for Length ZScore-avg19to24'], 'filt_str':['Gender:1']},
            'wfl_latest':{'data':[], 'variablesubset':['Vital: Wt for Length ZScore-latest'], 'filt_str':['Gender:1']},
            'bmi_19_24':{'data':[], 'variablesubset':['Vital: BMI-avg19to24'], 'filt_str':['Gender:1']},
            'bmi_latest':{'data':[], 'variablesubset':['Vital: BMI-latest'], 'filt_str':['Gender:1']}
            },
        'min_5':{
            'full':{'data':[], 'variablesubset':[], 'filt_str':['Gender:1']},
            'no_census':{'data':[], 'variablesubset':no_census, 'filt_str':['Gender:1']},
            'no_wt_bmi':{'data':[], 'variablesubset':no_wt_bmi, 'filt_str':['Gender:1']}
            },
        'lasso_fts':{
            'full':{'data':[], 'variablesubset':[], 'filt_str':['Gender:1']},
            'no_census':{'data':[], 'variablesubset':no_census, 'filt_str':['Gender:1']},
            'no_wt_bmi':{'data':[], 'variablesubset':no_wt_bmi, 'filt_str':['Gender:1']}
            }
        }
    }

# %% [code]
start = datetime.now() 
for gender in [*data]:
    for subset in [*data[gender]]:
        min_occ = 5 if subset == 'min_5' else 0
        lasso_sel = True if subset == 'lasso_fts' else False
        for filt in [*data[gender][subset]]:
            print(gender, subset, filt)
            x2, y2, y2label, mrns2, ix_filter, feature_headers2, corr_headers_filtered, corrs_matrix_filtered, ix_corr_headers = \
                train.prepare_data_for_analysis({}, {}, {}, {}, {},
                    x1, y1, y1label[:,label_ix['obese']], feature_headers, mrns,
                    agex_low, agex_high, months_from, months_to,
                    filterSTR=data[gender][subset][filt]['filt_str'],
                    variablesubset=data[gender][subset][filt]['variablesubset'],
                    do_impute=False,
                    do_normalize=True,
                    min_occur=min_occ,
                    feature_info=False,
                    delay_print=False,
                    lasso_selection=lasso_sel)
            corr_headers_filtered = np.array(corr_headers_filtered) if type(corr_headers_filtered) == list else corr_headers_filtered
            ix_corr_headers = np.array(ix_corr_headers) if type(ix_corr_headers) == list else ix_corr_headers
            data[gender][subset][filt]['data'] = [x2, y2, y2label, mrns2, ix_filter, feature_headers2, corr_headers_filtered, corrs_matrix_filtered, ix_corr_headers]
            fname=newdir+'/'+'_'.join(['x2',str(gender),str(months_to),'months_obese',str(subset),str(filt)])
            np.savez_compressed(fname, x2=x2, mrns2=mrns2, features2=np.array(feature_headers2), y2=y2, y2label=y2label, corr_mat=corrs_matrix_filtered, ix_corr_headers=ix_corr_headers, corr_headers_filtered=corr_headers_filtered)
            print('data saved to',fname)
            print('Time elapsed {}'.format(datetime.now() - start))
            print('-----------------------------------------------------\n')


# %% [code]
for gender in [*data]:
    for subset in [*data[gender]]:
        for filt in [*data[gender][subset]]:
            x2, y2, y2label, mrns2, ix_filter, feature_headers2, corr_headers_filtered, corr_matrix_filtered, ix_corr_headers = data[gender][subset][filt]['data']
            print(gender, subset, filt, 'children:',x2.shape[0], 'features:',x2.shape[1],'pos:', y2label.sum())

# %% [markdown]
### Create the test sets and instatiate the results lists

# %% [code]
title_list = []
auc_list = []
metric2_list = [] # R^2 for regression and accuracy for classification
metric3_list = [] # explained variance for regression and matthew's correlation coefficient for classification
results_list = []
features_list = []

# Boys test set creation
x2, y2, y2label, mrns2, ix_filter, feature_headers2, corr_headers_filtered, corr_matrix_filtered, ix_corr_headers = data['boys']['no_min']['full']['data']
N = x2.shape[0]
test_ix_boys = list(range(0,N))
random.shuffle(test_ix_boys)
test_ix_boys = test_ix_boys[:int(N*0.2)]

# Girls test set creation
x2, y2, y2label, mrns2, ix_filter, feature_headers2, corr_headers_filtered, corr_matrix_filtered, ix_corr_headers = data['girls']['no_min']['full']['data']
N = x2.shape[0]
test_ix_girls = list(range(0,N))
random.shuffle(test_ix_girls)
test_ix_girls = test_ix_girls[:int(N*0.2)]

np.savez_compressed(newdir+'/test_ix', boys=test_ix_boys, girls=test_ix_girls)

# %% [code]
len(test_ix_boys), len(test_ix_girls)

# %% [markdown]
### Run all the models

# %% [code]
start = datetime.now()
for gender in [*data]:
    test_ix = test_ix_boys if gender == 'boys' else test_ix_girls
    for subset in [*data[gender]]:
        for filt in [*data[gender][subset]]:
            x2, y2, y2label, mrns2, ix_filter, feature_headers2, corr_headers_filtered, corr_matrix_filtered, ix_corr_headers = data[gender][subset][filt]['data']
            for model_type in ('lasso','randomforest','gradientboost'):
                for pred in ('regression','classification'):
                    analysis_start = datetime.now()
                    reg = True if pred == 'regression' else False
                    print(gender, subset, filt, model_type, pred)
                    title = ' '.join([gender.title(),'-',model_type.title(),pred.title(),subset,filt,'@'+str(months_to), 'obese'])
                    (model_list, randix_track, ix_train_track, ix_val_track, test_ix, 
                     results_arr, results_cols, feature_data, feature_data_cols, 
                     auc_val_mean, auc_val_mean_ste, metric2_val_mean, metric2_val_mean_ste, metric3_val_mean, metric3_val_mean_ste,
                     auc_test_mean, auc_test_mean_ste, metric2_test_mean, metric2_test_mean_ste, metric3_test_mean, metric3_test_mean_ste) = \
                            train.train_model_for_bmi_parallel(x2, y2, y2label, feature_headers2, mrns2,
                                corr_headers_filtered, corr_matrix_filtered, ix_corr_headers,
                                modelType=model_type,
                                regression=reg,
                                test_ix=test_ix,
                                iters=20,
                                percentile=False,
                                feature_info=True)

                    title_list.append(title)
                    auc_list.append([auc_val_mean, auc_val_mean_ste, auc_test_mean, auc_test_mean_ste])
                    metric2_list.append([metric2_val_mean, metric2_val_mean_ste, metric2_test_mean, metric2_test_mean_ste])
                    metric3_list.append([metric3_val_mean, metric3_val_mean_ste, metric3_test_mean, metric3_test_mean_ste])
                    results_list.append(results_arr)
                    features_list.append(feature_data)
                    fname = newdir+'_'.join(['/'+str(gender),str(months_to),'months_obese',str(model_type),str(pred),'index',str(subset),str(filt)])
                    np.savez_compressed(fname, cv_ix=randix_track, train_ix=ix_train_track, val_ix=ix_val_track, test_ix=test_ix)
                    print('Train/Validation/Test indices saved to:',fname)
                    fname = newdir+'_'.join(['/'+str(gender),str(months_to),'months_obese',str(model_type),str(pred),'results',str(subset),str(filt)])
                    np.savez_compressed(fname, results=results_arr, results_cols=results_cols, features=feature_data, feature_cols=feature_data_cols)
                    print('Results saved to:',fname)
                    fname = newdir+'_'.join(['/'+str(gender),str(months_to),'months_obese',str(model_type),str(pred),'models',str(subset),str(filt)])+'.pkl'
                    pickle.dump(model_list, open(fname, 'wb'))
                    print('Models saved to:',fname)
                    end_time = datetime.now()
                    print('Time to run analysis {}'.format(end_time - analysis_start))
                    print('Total Time elapsed {}'.format(end_time - start))
                    print('-----------------------------------------------------\n')
                

# %% [markdown]
### Save the results list for use later and create a DataFrame of the essential pieces

# %% [code]
pickle.dump(title_list, open(newdir+'/titles_list_'+str(months_to)+'_months_obese.pkl', 'wb'))
pickle.dump(auc_list, open(newdir+'/auc_list_'+str(months_to)+'_months_obese.pkl', 'wb'))
pickle.dump(metric2_list, open(newdir+'/metric2_list_'+str(months_to)+'_months_obese.pkl', 'wb'))
pickle.dump(metric3_list, open(newdir+'/metric3_list_'+str(months_to)+'_months_obese.pkl', 'wb'))
pickle.dump(results_list, open(newdir+'/results_list_'+str(months_to)+'_months_obese.pkl', 'wb'))
pickle.dump(features_list, open(newdir+'/features_list_'+str(months_to)+'_months_obese.pkl', 'wb'))

# %% [markdown]
### Plot the ROC and Precision Recall Curves for all the regression models

# %% [code]
fig = plt.figure(figsize=(16,24))
filters = [(g,f) for f in ['no_min','min_5','lasso_fts'] for g in ['Boys','Girls']]
style = {'Lasso':'-', 'Randomforest':'--', 'Gradientboost':':'}
for i, f in enumerate(filters):
    ax = plt.subplot(321+i)
    for ix, t in enumerate(title_list):
        if all(ff in t for ff in f) and all(ff not in t for ff in ('bmi_','wfl')) and 'Regression' in t:
            ls = t.split(' - ')[1].split(' ')[0]
            plt.plot(1 - results_list[ix][:,7], results_list[ix][:,6], linestyle=style[ls], label=t[:-9]+' AUC val: {0:4.3f}, AUC test: {1:4.3f}'.format(auc_list[ix][0], auc_list[ix][2]))
    
    plt.xlim((0,1))
    plt.ylim((0,1))
    lims = [np.min([plt.xlim(), plt.ylim()]), np.max([plt.xlim(), plt.ylim()])]
    plt.plot(lims, lims, 'k-', alpha=0.6, zorder=0, label='Random Decision')
    plt.legend(fontsize=10)
    plt.title(f[0]+' '+f[1]+' ROC Curve', fontsize=18)
    if i%2 == 0:
        plt.ylabel('Sensitivity (TPR)', fontsize=16)
    if i in range(len(filters)-2,len(filters)):
        plt.xlabel('1 - Specificity (FPR)', fontsize=16)
    plt.grid(True)
    plt.tight_layout()

fig.savefig(newdir+'/all_final_multi_feature_regression_AUC_ROC_comparison.png', bbox_inches='tight', dpi=360)
plt.show()

# %% [code]
fig = plt.figure(figsize=(16,16))
filters = [(g,f) for f in ['bmi_','wfl'] for g in ['Boys','Girls']]
style = {'Lasso':'-', 'Randomforest':'--', 'Gradientboost':':'}
for i, f in enumerate(filters):
    ax = plt.subplot(221+i)
    for ix, t in enumerate(title_list):
        if all(ff in t for ff in f) and 'Regression' in t:
            ls = t.split(' - ')[1].split(' ')[0]
            plt.plot(1 - results_list[ix][:,7], results_list[ix][:,6], linestyle=style[ls], label=t[:-9]+' AUC val: {0:4.3f}, AUC test: {1:4.3f}'.format(auc_list[ix][0], auc_list[ix][2]))
    
    plt.xlim((0,1))
    plt.ylim((0,1))
    lims = [np.min([plt.xlim(), plt.ylim()]), np.max([plt.xlim(), plt.ylim()])]
    plt.plot(lims, lims, 'k-', alpha=0.6, zorder=0, label='Random Decision')
    plt.legend(fontsize=10)
    plt.title(f[0]+' '+f[1].strip('_')+' ROC Curve', fontsize=18)
    if i%2 == 0:
        plt.ylabel('Sensitivity (TPR)', fontsize=16)
    if i in range(len(filters)-2,len(filters)):
        plt.xlabel('1 - Specificity (FPR)', fontsize=16)
    plt.grid(True)
    plt.tight_layout()
    
fig.savefig(newdir+'/all_final_single_feature_regression_AUC_ROC_comparison.png', bbox_inches='tight', dpi=360)
plt.show()

# %% [code]
fig = plt.figure(figsize=(16,24))
filters = [(g,f) for f in ['no_min','min_5','lasso_fts'] for g in ['Boys','Girls']]
style = {'Lasso':'-', 'Randomforest':'--', 'Gradientboost':':'}
for i, f in enumerate(filters):
    ax = plt.subplot(321+i)
    for ix, t in enumerate(title_list):
        if all(ff in t for ff in f) and all(ff not in t for ff in ('bmi_','wfl')) and 'Regression' in t:
            ls = t.split(' - ')[1].split(' ')[0]
            rec = results_list[ix][:,6]
            ppv = results_list[ix][:,5]
            index = 1 + np.max(list(set([ix for ix,x in enumerate(rec) if x == 0]) & set([ix for ix,x in enumerate(ppv) if x == 0])))
            plt.plot(rec[index:], ppv[index:], linestyle=style[ls], label=t[:-9]+' AUC val: {0:4.3f}, AUC test: {1:4.3f}'.format(auc_list[ix][0], auc_list[ix][2]))
    
    plt.legend(fontsize=10)
    plt.xlim((0,1))
    plt.ylim((0,1))
    plt.title(f[0]+' '+f[1]+' Precision Recall Curve', fontsize=18)
    if i == 0:
        plt.ylabel('Precision (PPV)', fontsize=14)
    plt.xlabel('Recall (Sensitivity)', fontsize=14)
    plt.grid(True)
    plt.tight_layout()
    
fig.savefig(newdir+'/all_final_multi_feature_regression_prec_rec_comparison.png', bbox_inches='tight', dpi=360)
plt.show()

# %% [code]
fig = plt.figure(figsize=(16,24))
filters = [(g,f) for f in ['bmi_','wfl'] for g in ['Boys','Girls']]
style = {'Lasso':'-', 'Randomforest':'--', 'Gradientboost':':'}
for i, f in enumerate(filters):
    ax = plt.subplot(321+i)
    for ix, t in enumerate(title_list):
        if all(ff in t for ff in f) and 'Regression' in t:
            ls = t.split(' - ')[1].split(' ')[0]
            rec = results_list[ix][:,6]
            ppv = results_list[ix][:,5]
            index = 1 + np.max(list(set([ix for ix,x in enumerate(rec) if x == 0]) & set([ix for ix,x in enumerate(ppv) if x == 0])))
            plt.plot(rec[index:], ppv[index:], linestyle=style[ls], label=t[:-9]+' AUC val: {0:4.3f}, AUC test: {1:4.3f}'.format(auc_list[ix][0], auc_list[ix][2]))
    
    plt.legend(fontsize=10)
    plt.xlim((0,1))
    plt.ylim((0,1))
    plt.title(f[0]+' '+f[1].strip('_')+' Precision Recall Curve', fontsize=18)
    if i == 0:
        plt.ylabel('Precision (PPV)', fontsize=14)
    plt.xlabel('Recall (Sensitivity)', fontsize=14)
    plt.grid(True)
    plt.tight_layout()
    
fig.savefig(newdir+'/all_final_single_feature_regression_prec_rec_comparison.png', bbox_inches='tight', dpi=360)
plt.show()

# %% [markdown]
### Plot the ROC and Precision Recall Curves for all the classification models

# %% [code]
fig = plt.figure(figsize=(16,24))
filters = [(g,f) for f in ['no_min','min_5','lasso_fts'] for g in ['Boys','Girls']]
style = {'Lasso':'-', 'Randomforest':'--', 'Gradientboost':':'}
for i, f in enumerate(filters):
    ax = plt.subplot(321+i)
    for ix, t in enumerate(title_list):
        if all(ff in t for ff in f) and all(ff not in t for ff in ('bmi_','wfl')) and 'Classification' in t:
            ls = t.split(' - ')[1].split(' ')[0]
            plt.plot(1 - results_list[ix][:,7], results_list[ix][:,6], linestyle=style[ls], label=t[:-9]+' AUC val: {0:4.3f}, AUC test: {1:4.3f}'.format(auc_list[ix][0], auc_list[ix][2]))
    
    plt.xlim((0,1))
    plt.ylim((0,1))
    lims = [np.min([plt.xlim(), plt.ylim()]), np.max([plt.xlim(), plt.ylim()])]
    plt.plot(lims, lims, 'k-', alpha=0.6, zorder=0, label='Random Decision')
    plt.legend(fontsize=10)
    plt.title(f[0]+' '+f[1]+' ROC Curve', fontsize=18)
    if i%2 == 0:
        plt.ylabel('Sensitivity (TPR)', fontsize=16)
    if i in range(len(filters)-2,len(filters)):
        plt.xlabel('1 - Specificity (FPR)', fontsize=16)
    plt.grid(True)
    plt.tight_layout()

fig.savefig(newdir+'/all_final_multi_feature_classification_AUC_ROC_comparison.png', bbox_inches='tight', dpi=360)
plt.show()

# %% [code]
fig = plt.figure(figsize=(16,16))
filters = [(g,f) for f in ['bmi_','wfl'] for g in ['Boys','Girls']]
style = {'Lasso':'-', 'Randomforest':'--', 'Gradientboost':':'}
for i, f in enumerate(filters):
    ax = plt.subplot(221+i)
    for ix, t in enumerate(title_list):
        if all(ff in t for ff in f) and 'Classification' in t:
            ls = t.split(' - ')[1].split(' ')[0]
            plt.plot(1 - results_list[ix][:,7], results_list[ix][:,6], linestyle=style[ls], label=t[:-9]+' AUC val: {0:4.3f}, AUC test: {1:4.3f}'.format(auc_list[ix][0], auc_list[ix][2]))
    
    plt.xlim((0,1))
    plt.ylim((0,1))
    lims = [np.min([plt.xlim(), plt.ylim()]), np.max([plt.xlim(), plt.ylim()])]
    plt.plot(lims, lims, 'k-', alpha=0.6, zorder=0, label='Random Decision')
    plt.legend(fontsize=10)
    plt.title(f[0]+' '+f[1].strip('_')+' ROC Curve', fontsize=18)
    if i%2 == 0:
        plt.ylabel('Sensitivity (TPR)', fontsize=16)
    if i in range(len(filters)-2,len(filters)):
        plt.xlabel('1 - Specificity (FPR)', fontsize=16)
    plt.grid(True)
    plt.tight_layout()
    
fig.savefig(newdir+'/all_final_single_feature_classification_AUC_ROC_comparison.png', bbox_inches='tight', dpi=360)
plt.show()

# %% [code]
fig = plt.figure(figsize=(16,24))
filters = [(g,f) for f in ['no_min','min_5','lasso_fts'] for g in ['Boys','Girls']]
style = {'Lasso':'-', 'Randomforest':'--', 'Gradientboost':':'}
for i, f in enumerate(filters):
    ax = plt.subplot(321+i)
    for ix, t in enumerate(title_list):
        if all(ff in t for ff in f) and all(ff not in t for ff in ('bmi_','wfl')) and 'Classification' in t:
            ls = t.split(' - ')[1].split(' ')[0]
            rec = results_list[ix][:,6]
            ppv = results_list[ix][:,5]
            index = 1 + np.max(list(set([ix for ix,x in enumerate(rec) if x == 0]) & set([ix for ix,x in enumerate(ppv) if x == 0])))
            plt.plot(rec[index:], ppv[index:], linestyle=style[ls], label=t[:-9]+' AUC val: {0:4.3f}, AUC test: {1:4.3f}'.format(auc_list[ix][0], auc_list[ix][2]))
    
    plt.legend(fontsize=10)
    plt.xlim((0,1))
    plt.ylim((0,1))
    plt.title(f[0]+' '+f[1]+' Precision Recall Curve', fontsize=18)
    if i == 0:
        plt.ylabel('Precision (PPV)', fontsize=14)
    plt.xlabel('Recall (Sensitivity)', fontsize=14)
    plt.grid(True)
    plt.tight_layout()
    
fig.savefig(newdir+'/all_final_multi_feature_classification_prec_rec_comparison.png', bbox_inches='tight', dpi=360)
plt.show()

# %% [code]
fig = plt.figure(figsize=(16,24))
filters = [(g,f) for f in ['bmi_','wfl'] for g in ['Boys','Girls']]
style = {'Lasso':'-', 'Randomforest':'--', 'Gradientboost':':'}
for i, f in enumerate(filters):
    ax = plt.subplot(321+i)
    for ix, t in enumerate(title_list):
        if all(ff in t for ff in f) and 'Classification' in t:
            ls = t.split(' - ')[1].split(' ')[0]
            rec = results_list[ix][:,6]
            ppv = results_list[ix][:,5]
            index = 1 + np.max(list(set([ix for ix,x in enumerate(rec) if x == 0]) & set([ix for ix,x in enumerate(ppv) if x == 0])))
            plt.plot(rec[index:], ppv[index:], linestyle=style[ls], label=t[:-9]+' AUC val: {0:4.3f}, AUC test: {1:4.3f}'.format(auc_list[ix][0], auc_list[ix][2]))
    
    plt.legend(fontsize=10)
    plt.xlim((0,1))
    plt.ylim((0,1))
    plt.title(f[0]+' '+f[1].strip('_')+' Precision Recall Curve', fontsize=18)
    if i == 0:
        plt.ylabel('Precision (PPV)', fontsize=14)
    plt.xlabel('Recall (Sensitivity)', fontsize=14)
    plt.grid(True)
    plt.tight_layout()
    
fig.savefig(newdir+'/all_final_single_feature_classification_prec_rec_comparison.png', bbox_inches='tight', dpi=360)
plt.show()

# %% [markdown]
### Plot the ROC and Precision Recall Curves for the best regression model and the best individual feature models

##### Note: these are the paper-ready figures (minus a few formatting bits)

# %% [code]
df = pd.DataFrame(np.hstack((np.array(title_list).reshape(-1,1),np.array(auc_list),np.array(metric2_list),np.array(metric3_list))), 
                  columns=['title','AUC Validation Mean','AUC Validation Mean STE', 'AUC Test Mean', 'AUC Test STE',
                          'R^2/Accuracy Validation Mean','R^2/Accuracy Validation Mean STE', 'R^2/Accuracy Test Mean', 'R^2/Accuracy Test STE',
                          'Explained Variance/MCC Validation Mean','Explained Variance/MCC Validation Mean STE', 'Explained Variance/MCC Test Mean', 'Explained Variance/MCC Test STE'])


# %% [code]
fig = plt.figure(figsize=(12,12))
# top_ix format: ['gender','age','index',title, auc, auc_low, auc_high,specificity,precision,recall]
for i,g in enumerate(['boys','girls']):
    plot_ix = [df[df.title.str.contains(g.title()) & ~df.title.str.contains('wfl') & ~df.title.str.contains('bmi_') & df.title.str.contains('Regression')].sort_values(by='AUC Test Mean', ascending=False).index[0],
        df[df.title.str.contains(g.title()) & (df.title.str.contains('wfl_19_24')) & df.title.str.contains('Regression')].sort_values(by='AUC Test Mean', ascending=False).index[0],
        df[df.title.str.contains(g.title()) & (df.title.str.contains('wfl_latest')) & df.title.str.contains('Regression')].sort_values(by='AUC Test Mean', ascending=False).index[0],
        df[df.title.str.contains(g.title()) & (df.title.str.contains('bmi_19_24')) & df.title.str.contains('Regression')].sort_values(by='AUC Test Mean', ascending=False).index[0],
        df[df.title.str.contains(g.title()) & (df.title.str.contains('bmi_latest')) & df.title.str.contains('Regression')].sort_values(by='AUC Test Mean', ascending=False).index[0]
        ]
    ax = plt.subplot(221+i)
    title = g.title() + ' ROC Curve'
    plt.title(title, fontsize=14)
    for ix in plot_ix:
        w = 1.5
        s = title_list[ix].split(' - ')[1]
        end = s.find('@')
        lab = s[:end-1] + ', AUC val: {0:0.3f}, AUC test: {1:0.3f}'.format(auc_list[ix][0], auc_list[ix][2])
        plt.plot(1 - results_list[ix][:,7], results_list[ix][:,6], linewidth=w, label=lab)
    plt.grid(True)
    plt.xlim((0,1))
    plt.ylim((0,1))
    lims = [np.min([plt.xlim(), plt.ylim()]), np.max([plt.xlim(), plt.ylim()])]
    plt.plot(lims, lims, 'k-', alpha=0.6, zorder=0, label='Random Decision')
    plt.legend(fontsize=10)
    if i == 0:
        plt.ylabel('Sensitivity (TPR)', fontsize=12)
    plt.xlabel('1 - Specificity (FPR)', fontsize=12)
    plt.tight_layout()
            
fig.savefig(newdir+'/best_models_regression_AUC_ROC_comparison.png', bbox_inches='tight', dpi=360)
plt.show()

# %% [code]
fig = plt.figure(figsize=(12,12))
# top_ix format: ['gender','age','index',title, auc, auc_low, auc_high,specificity,precision,recall]
for i,g in enumerate(['boys','girls']):
    plot_ix = [df[df.title.str.contains(g.title()) & ~df.title.str.contains('wfl') & ~df.title.str.contains('bmi_') & df.title.str.contains('Regression')].sort_values(by='AUC Test Mean', ascending=False).index[0],
        df[df.title.str.contains(g.title()) & (df.title.str.contains('wfl_19_24')) & df.title.str.contains('Regression')].sort_values(by='AUC Test Mean', ascending=False).index[0],
        df[df.title.str.contains(g.title()) & (df.title.str.contains('wfl_latest')) & df.title.str.contains('Regression')].sort_values(by='AUC Test Mean', ascending=False).index[0],
        df[df.title.str.contains(g.title()) & (df.title.str.contains('bmi_19_24')) & df.title.str.contains('Regression')].sort_values(by='AUC Test Mean', ascending=False).index[0],
        df[df.title.str.contains(g.title()) & (df.title.str.contains('bmi_latest')) & df.title.str.contains('Regression')].sort_values(by='AUC Test Mean', ascending=False).index[0]
        ]
    ax = plt.subplot(221+i)
    title = g.title() + ' Precision Recall Curve'
    plt.title(title, fontsize=14)
    for ix in plot_ix:
        w = 1.5
        s = title_list[ix].split(' - ')[1]
        end = s.find('@')
        lab = s[:end-1] + ', AUC val: {0:0.3f}, AUC test: {1:0.3f}'.format(auc_list[ix][0], auc_list[ix][2])
        rec = results_list[ix][:,6]
        ppv = results_list[ix][:,5]
        index = 1 + np.max(list(set([ix for ix,x in enumerate(rec) if x == 0]) & set([ix for ix,x in enumerate(ppv) if x == 0])))
        plt.plot(rec[index:], ppv[index:], linewidth=w, label=lab)
    plt.grid(True)
    plt.xlim((0,1))
    plt.ylim((0,1))
    plt.legend(fontsize=9, loc='lower left')
    if i == 0:
        plt.ylabel('Precision (PPV)', fontsize=12)
    plt.xlabel('Recall (TPR)', fontsize=12)
    plt.tight_layout()
            
fig.savefig(newdir+'/best_models_regression_prec_rec_comparison.png', bbox_inches='tight', dpi=360)
plt.show()

# %% [markdown]
### Plot the ROC and Precision Recall Curves for the best classification model and the best individual feature models

##### Note: these are the paper-ready figures (minus a few formatting bits)

# %% [code]
fig = plt.figure(figsize=(12,12))
# top_ix format: ['gender','age','index',title, auc, auc_low, auc_high,specificity,precision,recall]
for i,g in enumerate(['boys','girls']):
    plot_ix = [df[df.title.str.contains(g.title()) & ~df.title.str.contains('wfl') & ~df.title.str.contains('bmi_') & df.title.str.contains('Classification')].sort_values(by='AUC Test Mean', ascending=False).index[0],
        df[df.title.str.contains(g.title()) & (df.title.str.contains('wfl_19_24')) & df.title.str.contains('Classification')].sort_values(by='AUC Test Mean', ascending=False).index[0],
        df[df.title.str.contains(g.title()) & (df.title.str.contains('wfl_latest')) & df.title.str.contains('Classification')].sort_values(by='AUC Test Mean', ascending=False).index[0],
        df[df.title.str.contains(g.title()) & (df.title.str.contains('bmi_19_24')) & df.title.str.contains('Classification')].sort_values(by='AUC Test Mean', ascending=False).index[0],
        df[df.title.str.contains(g.title()) & (df.title.str.contains('bmi_latest')) & df.title.str.contains('Classification')].sort_values(by='AUC Test Mean', ascending=False).index[0]
        ]
    ax = plt.subplot(221+i)
    title = g.title() + ' ROC Curve'
    plt.title(title, fontsize=14)
    for ix in plot_ix:
        w = 1.5
        s = title_list[ix].split(' - ')[1]
        end = s.find('@')
        lab = s[:end-1] + ', AUC val: {0:0.3f}, AUC test: {1:0.3f}'.format(auc_list[ix][0], auc_list[ix][2])
        plt.plot(1 - results_list[ix][:,7], results_list[ix][:,6], linewidth=w, label=lab)
    plt.grid(True)
    plt.xlim((0,1))
    plt.ylim((0,1))
    lims = [np.min([plt.xlim(), plt.ylim()]), np.max([plt.xlim(), plt.ylim()])]
    plt.plot(lims, lims, 'k-', alpha=0.6, zorder=0, label='Random Decision')
    plt.legend(fontsize=10)
    if i == 0:
        plt.ylabel('Sensitivity (TPR)', fontsize=12)
    plt.xlabel('1 - Specificity (FPR)', fontsize=12)
    plt.tight_layout()
            
fig.savefig(newdir+'/best_models_classification_AUC_ROC_comparison.png', bbox_inches='tight', dpi=360)
plt.show()

# %% [code]
fig = plt.figure(figsize=(12,12))
# top_ix format: ['gender','age','index',title, auc, auc_low, auc_high,specificity,precision,recall]
for i,g in enumerate(['boys','girls']):
    plot_ix = [df[df.title.str.contains(g.title()) & ~df.title.str.contains('wfl') & ~df.title.str.contains('bmi_') & df.title.str.contains('Classification')].sort_values(by='AUC Test Mean', ascending=False).index[0],
        df[df.title.str.contains(g.title()) & (df.title.str.contains('wfl_19_24')) & df.title.str.contains('Classification')].sort_values(by='AUC Test Mean', ascending=False).index[0],
        df[df.title.str.contains(g.title()) & (df.title.str.contains('wfl_latest')) & df.title.str.contains('Classification')].sort_values(by='AUC Test Mean', ascending=False).index[0],
        df[df.title.str.contains(g.title()) & (df.title.str.contains('bmi_19_24')) & df.title.str.contains('Classification')].sort_values(by='AUC Test Mean', ascending=False).index[0],
        df[df.title.str.contains(g.title()) & (df.title.str.contains('bmi_latest')) & df.title.str.contains('Classification')].sort_values(by='AUC Test Mean', ascending=False).index[0]
        ]
    ax = plt.subplot(221+i)
    title = g.title() + ' Precision Recall Curve'
    plt.title(title, fontsize=14)
    for ix in plot_ix:
        w = 1.5
        s = title_list[ix].split(' - ')[1]
        end = s.find('@')
        lab = s[:end-1] + ', AUC val: {0:0.3f}, AUC test: {1:0.3f}'.format(auc_list[ix][0], auc_list[ix][2])
        rec = results_list[ix][:,6]
        ppv = results_list[ix][:,5]
        index = 1 + np.max(list(set([ix for ix,x in enumerate(rec) if x == 0]) & set([ix for ix,x in enumerate(ppv) if x == 0])))
        plt.plot(rec[index:], ppv[index:], linewidth=w, label=lab)
    plt.grid(True)
    plt.xlim((0,1))
    plt.ylim((0,1))
    plt.legend(fontsize=9, loc='lower left')
    if i == 0:
        plt.ylabel('Precision (PPV)', fontsize=12)
    plt.xlabel('Recall (TPR)', fontsize=12)
    plt.tight_layout()
            
fig.savefig(newdir+'/best_models_classification_prec_rec_comparison.png', bbox_inches='tight', dpi=360)
plt.show()

# %% [markdown]
### Get the index for the best mult-feature model and display the top features for each of the best boys and girls models

# %% [code]
pd.options.display.float_format = '{:,.4f}'.format
for col in df.columns:
    if col != 'title':
        df[col] = df[col].astype(float)
df.to_csv(newdir+'/val_test_results_matrix_24_months.csv',index=False)
df[df.title.str.contains('Girls')].sort_values(by='AUC Test Mean', ascending=False)

# %% [code]
df[df.title.str.contains('Boys')].sort_values(by='AUC Test Mean', ascending=False)

# %% [code]
for i,g in enumerate(['boys','girls']):
    if g=='boys':
        boys_ix=df[df.title.str.contains(g.title()) & ~df.title.str.contains('wfl') & ~df.title.str.contains('bmi_')].sort_values(by='AUC Test Mean', ascending=False).index[0]
        print(g, boys_ix)
    else:
        girls_ix=df[df.title.str.contains(g.title()) & ~df.title.str.contains('wfl') & ~df.title.str.contains('bmi_')].sort_values(by='AUC Test Mean', ascending=False).index[0]
        print(g, girls_ix)

# %% [code]
boys_fts = pd.DataFrame(features_list[boys_ix], columns=feature_data_cols)
girls_fts = pd.DataFrame(features_list[girls_ix], columns=feature_data_cols)

# %% [code]
print(title_list[boys_ix], auc_list[boys_ix][2], '(', auc_list[boys_ix][2] - auc_list[boys_ix][3], auc_list[boys_ix][2] + auc_list[boys_ix][3], ')')
boys_fts.head(20)

# %% [code]
print(title_list[girls_ix], auc_list[girls_ix][2], '(', auc_list[girls_ix][2] - auc_list[girls_ix][3], auc_list[girls_ix][2] + auc_list[girls_ix][3], ')')
girls_fts.head(20)

# %% [markdown]
## By how much does regression outperform classification?

# %% [code]
diff = []
reg_auc_boys = df[df.title.str.contains('Boys') & df.title.str.contains('Regression')].sort_values(by='title')['AUC Test Mean'].values
clas_auc_boys = df[df.title.str.contains('Boys') & df.title.str.contains('Classification')].sort_values(by='title')['AUC Test Mean'].values

for reg, clas in zip(reg_auc_boys, clas_auc_boys):
    diff.append(reg - clas)

mean = np.mean(diff)
ste = (1.96/np.sqrt(len(diff))) * np.std(diff)
print('Boys Average AUC difference: {0:4.3f} [{1:4.3f}, {2:4.3f}]'.format(mean, mean-ste, mean+ste))

diff = []
reg_auc_girls = df[df.title.str.contains('Girls') & df.title.str.contains('Regression')].sort_values(by='title')['AUC Test Mean'].values
clas_auc_girls = df[df.title.str.contains('Girls') & df.title.str.contains('Classification')].sort_values(by='title')['AUC Test Mean'].values

for reg, clas in zip(reg_auc_girls, clas_auc_girls):
    diff.append(reg - clas)

mean = np.mean(diff)
ste = (1.96/np.sqrt(len(diff))) * np.std(diff)
print('Girls Average AUC difference: {0:4.3f} [{1:4.3f}, {2:4.3f}]'.format(mean, mean-ste, mean+ste))

# %% [code]
