# Supplementary material for: Predicting childhood obesity using electronic health records and publicly available data
Source: PLoS One. 2019 Apr 22;14(4):e0215571. doi: 10.1371/journal.pone.0215571 (PMC6476510; doi:10.1371/journal.pone.0215571)
Supplement: S3 File — This file provides an overview of the final analyses performed. The file can also be viewed in the following link on our GitHub through Jupyter’s NBViewer: https://nbviewer.jupyter.org/github/NYUMedML/ObesityPY/blob/master/src/Pediatric_Obesity_Prediction_Regression_100_bootstraps.ipynb. (IPYNB) [file pone.0215571.s003.ipynb]

# %% [markdown]
# Pediatric Obesity Prediction

#### This notebook contains the results of the most up to date analyses for predicting childhood obesity at age 5 (4.5 - 5.5 years) with data for the first two years of life (0 - 24 months).

This set of analyses considers the following views of the data for boys and girls separately using both regression and classification algorithms:
<ul>
    <li>No feature selection</li>
    <ul>
        <li>All eligibile patients</li>
        <li>No census data included</li>
        <li>No weight or BMI data included</li>
        <li>Single Feature: The average weight for length Z score reading between 19 and 24 months - "Vital: Wt for Length ZScore-avg19to24"</li>
        <li>Single Feature: The latest weight for length Z score reading in the data "Vital: Wt for Length ZScore-latest"</li>
        <li>Single Feature: The average BMI reading between 19 and 24 month "Vital: BMI-avg19to24"</li>
        <li>Single Feature: The latest weight for length Z score reading in the data "Vital: BMI-latest"</li>
    </ul>
    <br /><li>Any features with at least 5 observations</li>
    <ul>
        <li>All eligibile patients</li>
        <li>No census data included</li>
        <li>No weight or BMI data included</li>
    </ul>
    <br /><li>Only features that have are deemed to be important by a 10-fold bootstrap LASSO cross validation</li>
    <ul>
        <li>All eligibile patients</li>
        <li>No census data included</li>
        <li>No weight or BMI data included</li>
    </ul>
</ul>

# %% [code]
import train
import build_features

import os
import time
import pickle
import random
import numpy as np
import pandas as pd
import matplotlib.pyplot as plt

from datetime import datetime

%matplotlib inline
%config InlineBackend.figure_format = 'retina'
pd.options.display.max_columns = 500
pd.options.display.max_rows = 500

# %% [markdown]
### Load the data

# %% [code]
# Get the data
d1 = pickle.load(open('../python objects/patientdata_20170823.pkl', 'rb'))
d1mom = pickle.load(open('../python objects/patient_mother_data_20170724.pkl', 'rb'))
lat_lon_dic = pickle.load(open('../python objects/lat_lon_data_20180329.pkl', 'rb'))
env_dic= pickle.load(open('../python objects/census_data_20170920.pkl', 'rb'))
d1mom_hist = pickle.load(open('../python objects/full_lutheran_mother_data.pkl', 'rb'))


# %% [markdown]
### Initialize variables for predicting using data from 0 to 24 months to predict at 4.5 to 5.5 years

# %% [code]
timestr = time.strftime("%Y%m%d")
newdir='../outputs_24_months_final_'+timestr
if not os.path.isdir(newdir):
    os.mkdir(newdir)

# %% [code]
agex_low = 4.5
agex_high = 5.5
months_from = 0
months_to = 24

# %% [markdown]
### Create the base level data with all patients

# %% [code]
x1,y1,y1label,feature_headers,mrns = build_features.call_build_function(d1, d1mom, d1mom_hist, lat_lon_dic, env_dic, agex_low, agex_high, months_from, months_to, False, prediction='multi')

# np.savez_compressed(newdir+'/raw_matrix_data_'+str(months_to)+'months', x=x1, y=y1, ylabel=y1label, mrns=mrns, features=np.array(feature_headers))

# %% [code]
label_ix = {'underweight':0,'normal':1,'overweight':2,'obese':3,'class I severe obesity':4,'class II severe obesity':5}
for label, ix in label_ix.items():
    print('Number of {0:s} children: {1:,d}'.format(label,int(y1label[:,ix].sum())))

# %% [markdown]
### Get modeling subset and split into boys and girls data sets for predicting the Obese label

# %% [code]
no_wt_bmi = ['Census', 'Lab','Number of Visits','MatDeliveryAge','Maternal','Diagnosis','Newborn Diagnosis']+[fh for fh in feature_headers if fh.startswith('Vital') and not any([x in fh for x in ('Wt','BMI')])]
no_census = ['Vital','Lab','Number of Visits','MatDeliveryAge','Maternal','Diagnosis','Newborn Diagnosis']

data = {
    'boys':{
        'no_min':{
            'full':{'data':[], 'variablesubset':[], 'filt_str':['Gender:0']},
            'no_census':{'data':[], 'variablesubset':no_census, 'filt_str':['Gender:0']},
            'no_wt_bmi':{'data':[], 'variablesubset':no_wt_bmi, 'filt_str':['Gender:0']},
            'wfl_19_24':{'data':[], 'variablesubset':['Vital: Wt for Length ZScore-avg19to24'], 'filt_str':['Gender:0']},
            'wfl_latest':{'data':[], 'variablesubset':['Vital: Wt for Length ZScore-latest'], 'filt_str':['Gender:0']},
            'bmi_19_24':{'data':[], 'variablesubset':['Vital: BMI-avg19to24'], 'filt_str':['Gender:0']},
            'bmi_latest':{'data':[], 'variablesubset':['Vital: BMI-latest'], 'filt_str':['Gender:0']}
            },
        'min_5':{
            'full':{'data':[], 'variablesubset':[], 'filt_str':['Gender:0']},
            'no_census':{'data':[], 'variablesubset':no_census, 'filt_str':['Gender:0']},
            'no_wt_bmi':{'data':[], 'variablesubset':no_wt_bmi, 'filt_str':['Gender:0']}
            },
        'lasso_fts':{
            'full':{'data':[], 'variablesubset':[], 'filt_str':['Gender:0']},
            'no_census':{'data':[], 'variablesubset':no_census, 'filt_str':['Gender:0']},
            'no_wt_bmi':{'data':[], 'variablesubset':no_wt_bmi, 'filt_str':['Gender:0']}
            },
    },
    'girls':{
        'no_min':{
            'full':{'data':[], 'variablesubset':[], 'filt_str':['Gender:1']},
            'no_census':{'data':[], 'variablesubset':no_census, 'filt_str':['Gender:1']},
            'no_wt_bmi':{'data':[], 'variablesubset':no_wt_bmi, 'filt_str':['Gender:1']},
            'wfl_19_24':{'data':[], 'variablesubset':['Vital: Wt for Length ZScore-avg19to24'], 'filt_str':['Gender:1']},
            'wfl_latest':{'data':[], 'variablesubset':['Vital: Wt for Length ZScore-latest'], 'filt_str':['Gender:1']},
            'bmi_19_24':{'data':[], 'variablesubset':['Vital: BMI-avg19to24'], 'filt_str':['Gender:1']},
            'bmi_latest':{'data':[], 'variablesubset':['Vital: BMI-latest'], 'filt_str':['Gender:1']}
            },
        'min_5':{
            'full':{'data':[], 'variablesubset':[], 'filt_str':['Gender:1']},
            'no_census':{'data':[], 'variablesubset':no_census, 'filt_str':['Gender:1']},
            'no_wt_bmi':{'data':[], 'variablesubset':no_wt_bmi, 'filt_str':['Gender:1']}
            },
        'lasso_fts':{
            'full':{'data':[], 'variablesubset':[], 'filt_str':['Gender:1']},
            'no_census':{'data':[], 'variablesubset':no_census, 'filt_str':['Gender:1']},
            'no_wt_bmi':{'data':[], 'variablesubset':no_wt_bmi, 'filt_str':['Gender:1']}
            }
        }
    }

# %% [code]
start = datetime.now() 
for gender in [*data]:
    for subset in [*data[gender]]:
        min_occ = 5 if subset == 'min_5' else 0
        lasso_sel = True if subset == 'lasso_fts' else False
        for filt in [*data[gender][subset]]:
            print(gender, subset, filt)
            x2, y2, y2label, mrns2, ix_filter, feature_headers2, corr_headers_filtered, corrs_matrix_filtered, ix_corr_headers = \
                train.prepare_data_for_analysis({}, {}, {}, {}, {},
                    x1, y1, y1label[:,label_ix['obese']], feature_headers, mrns,
                    agex_low, agex_high, months_from, months_to,
                    filterSTR=data[gender][subset][filt]['filt_str'],
                    variablesubset=data[gender][subset][filt]['variablesubset'],
                    do_impute=False,
                    do_normalize=True,
                    min_occur=min_occ,
                    feature_info=False,
                    delay_print=False,
                    lasso_selection=lasso_sel)
            corr_headers_filtered = np.array(corr_headers_filtered) if type(corr_headers_filtered) == list else corr_headers_filtered
            ix_corr_headers = np.array(ix_corr_headers) if type(ix_corr_headers) == list else ix_corr_headers
            data[gender][subset][filt]['data'] = [x2, y2, y2label, mrns2, ix_filter, feature_headers2, corr_headers_filtered, corrs_matrix_filtered, ix_corr_headers]
            fname=newdir+'/'+'_'.join(['x2',str(gender),str(months_to),'months_obese',str(subset),str(filt)])
            np.savez_compressed(fname, x2=x2, mrns2=mrns2, features2=np.array(feature_headers2), y2=y2, y2label=y2label, corr_mat=corrs_matrix_filtered, ix_corr_headers=ix_corr_headers, corr_headers_filtered=corr_headers_filtered)
            print('data saved to',fname)
            print('Time elapsed {}'.format(datetime.now() - start))
            print('-----------------------------------------------------\n')


# %% [code]
for gender in [*data]:
    for subset in [*data[gender]]:
        for filt in [*data[gender][subset]]:
            x2, y2, y2label, mrns2, ix_filter, feature_headers2, corr_headers_filtered, corr_matrix_filtered, ix_corr_headers = data[gender][subset][filt]['data']
            print(gender, subset, filt, 'children:',x2.shape[0], 'features:',x2.shape[1],'pos:', y2label.sum())

# %% [markdown]
### Create the test sets and instatiate the results lists

# %% [code]
title_list = []
auc_list = []
metric2_list = [] # R^2 for regression and accuracy for classification
metric3_list = [] # explained variance for regression and matthew's correlation coefficient for classification
results_list = []
features_list = []

# Boys test set creation
# x2, y2, y2label, mrns2, ix_filter, feature_headers2, corr_headers_filtered, corr_matrix_filtered, ix_corr_headers = data['boys']['no_min']['full']['data']
# N = x2.shape[0]
# test_ix_boys = list(range(0,N))
# random.shuffle(test_ix_boys)
# test_ix_boys = test_ix_boys[:int(N*0.2)]

# Girls test set creation
# x2, y2, y2label, mrns2, ix_filter, feature_headers2, corr_headers_filtered, corr_matrix_filtered, ix_corr_headers = data['girls']['no_min']['full']['data']
# N = x2.shape[0]
# test_ix_girls = list(range(0,N))
# random.shuffle(test_ix_girls)
# test_ix_girls = test_ix_girls[:int(N*0.2)]

# np.savez_compressed(newdir+'/test_ix', boys=test_ix_boys, girls=test_ix_girls)
test_ix = np.load('../outputs_24_months_final_20180420/test_ix.npz')
test_ix_boys = test_ix['boys']
test_ix_girls = test_ix['girls']

# %% [code]
len(test_ix_boys), len(test_ix_girls)

# %% [markdown]
### Run all the models

# %% [code]
start = datetime.now()
for gender in [*data]:
    test_ix = test_ix_boys if gender == 'boys' else test_ix_girls
    for subset in [*data[gender]]:
        for filt in [*data[gender][subset]]:
            x2, y2, y2label, mrns2, ix_filter, feature_headers2, corr_headers_filtered, corr_matrix_filtered, ix_corr_headers = data[gender][subset][filt]['data']
            for model_type in ('lasso','randomforest','gradientboost'):
                for pred in ['regression']:
                    analysis_start = datetime.now()
                    reg = True if pred == 'regression' else False
                    print(gender, subset, filt, model_type, pred)
                    title = ' '.join([gender.title(),'-',model_type.title(),pred.title(),subset,filt,'@'+str(months_to), 'obese'])
                    (model_list, randix_track, ix_train_track, ix_val_track, test_ix, 
                     results_arr, results_cols, feature_data, feature_data_cols, 
                     auc_val_mean, auc_val_mean_ste, metric2_val_mean, metric2_val_mean_ste, metric3_val_mean, metric3_val_mean_ste,
                     auc_test_mean, auc_test_mean_ste, metric2_test_mean, metric2_test_mean_ste, metric3_test_mean, metric3_test_mean_ste) = \
                            train.train_model_for_bmi_parallel(x2, y2, y2label, feature_headers2, mrns2,
                                corr_headers_filtered, corr_matrix_filtered, ix_corr_headers,
                                modelType=model_type,
                                regression=reg,
                                test_ix=test_ix,
                                iters=100,
                                percentile=False,
                                feature_info=True)

                    title_list.append(title)
                    auc_list.append([auc_val_mean, auc_val_mean_ste, auc_test_mean, auc_test_mean_ste])
                    metric2_list.append([metric2_val_mean, metric2_val_mean_ste, metric2_test_mean, metric2_test_mean_ste])
                    metric3_list.append([metric3_val_mean, metric3_val_mean_ste, metric3_test_mean, metric3_test_mean_ste])
                    results_list.append(results_arr)
                    features_list.append(feature_data)
#                     fname = newdir+'_'.join(['/'+str(gender),str(months_to),'months_obese',str(model_type),str(pred),'index',str(subset),str(filt)])
#                     np.savez_compressed(fname, cv_ix=randix_track, train_ix=ix_train_track, val_ix=ix_val_track, test_ix=test_ix)
#                     print('Train/Validation/Test indices saved to:',fname)
#                     fname = newdir+'_'.join(['/'+str(gender),str(months_to),'months_obese',str(model_type),str(pred),'results',str(subset),str(filt)])
#                     np.savez_compressed(fname, results=results_arr, results_cols=results_cols, features=feature_data, feature_cols=feature_data_cols)
#                     print('Results saved to:',fname)
#                     fname = newdir+'_'.join(['/'+str(gender),str(months_to),'months_obese',str(model_type),str(pred),'models',str(subset),str(filt)])+'.pkl'
#                     pickle.dump(model_list, open(fname, 'wb'))
#                     print('Models saved to:',fname)
                    end_time = datetime.now()
                    print('Time to run analysis {}'.format(end_time - analysis_start))
                    print('Total Time elapsed {}'.format(end_time - start))
                    print('-----------------------------------------------------\n')
                

# %% [markdown]
### Save the results list for use later and create a DataFrame of the essential pieces

# %% [code]
temp_dir = '../more_bootstraps'
if not os.path.isdir(temp_dir):
    os.mkdir(temp_dir)

pickle.dump(title_list, open(temp_dir+'/titles_list_'+str(months_to)+'_months_obese.pkl', 'wb'))
pickle.dump(auc_list, open(temp_dir+'/auc_list_'+str(months_to)+'_months_obese.pkl', 'wb'))
pickle.dump(metric2_list, open(temp_dir+'/metric2_list_'+str(months_to)+'_months_obese.pkl', 'wb'))
pickle.dump(metric3_list, open(temp_dir+'/metric3_list_'+str(months_to)+'_months_obese.pkl', 'wb'))
pickle.dump(results_list, open(temp_dir+'/results_list_'+str(months_to)+'_months_obese.pkl', 'wb'))
pickle.dump(features_list, open(temp_dir+'/features_list_'+str(months_to)+'_months_obese.pkl', 'wb'))

# %% [code]
df = pd.DataFrame(np.hstack((np.array(title_list).reshape(-1,1),np.array(auc_list),np.array(metric2_list),np.array(metric3_list))), 
                  columns=['title','AUC Validation Mean','AUC Validation Mean STE', 'AUC Test Mean', 'AUC Test Mean STE',
                          'R^2 Validation Mean','R^2 Validation Mean STE', 'R^2 Test Mean', 'R^2 Test Mean STE',
                          'Explained Variance Validation Mean','Explained Variance Validation Mean STE', 'Explained Variance Test Mean', 'Explained Variance Test Mean STE'])
pd.options.display.float_format = '{:,.4f}'.format
for col in df.columns:
    if col != 'title':
        df[col] = df[col].astype(float)
df.to_csv(temp_dir+'/val_test_results_matrix_24_months.csv',index=False)
df

# %% [code]
df[df.title.str.contains('Girls')].sort_values(by='AUC Test Mean', ascending=False)

# %% [code]
df[df.title.str.contains('Boys')].sort_values(by='AUC Test Mean', ascending=False)

# %% [markdown]
### Plot the ROC and Precision Recall Curves for all the models

# %% [code]
fig = plt.figure(figsize=(16,24))
filters = [(g,f) for f in ['no_min','min_5','lasso_fts'] for g in ['Boys','Girls']]
style = {'Lasso':'-', 'Randomforest':'--', 'Gradientboost':':'}
for i, f in enumerate(filters):
    ax = plt.subplot(321+i)
    for ix, t in enumerate(title_list):
        if all(ff in t for ff in f) and all(ff not in t for ff in ('bmi_','wfl')) and 'Regression' in t:
            ls = t.split(' - ')[1].split(' ')[0]
            plt.plot(1 - results_list[ix][:,7], results_list[ix][:,6], linestyle=style[ls], label=t[:-9]+' AUC val: {0:4.3f}, AUC test: {1:4.3f}'.format(auc_list[ix][0], auc_list[ix][2]))
    
    plt.xlim((0,1))
    plt.ylim((0,1))
    lims = [np.min([plt.xlim(), plt.ylim()]), np.max([plt.xlim(), plt.ylim()])]
    plt.plot(lims, lims, 'k-', alpha=0.6, zorder=0, label='Random Decision')
    plt.legend(fontsize=10)
    plt.title(f[0]+' '+f[1]+' ROC Curve', fontsize=18)
    if i%2 == 0:
        plt.ylabel('Sensitivity (TPR)', fontsize=16)
    if i in range(len(filters)-2,len(filters)):
        plt.xlabel('1 - Specificity (FPR)', fontsize=16)
    plt.grid(True)
    plt.tight_layout()

fig.savefig(temp_dir+'/all_final_multi_feature_regression_AUC_ROC_comparison.png', bbox_inches='tight', dpi=360)
plt.show()

# %% [code]
fig = plt.figure(figsize=(16,16))
filters = [(g,f) for f in ['bmi_','wfl'] for g in ['Boys','Girls']]
style = {'Lasso':'-', 'Randomforest':'--', 'Gradientboost':':'}
for i, f in enumerate(filters):
    ax = plt.subplot(221+i)
    for ix, t in enumerate(title_list):
        if all(ff in t for ff in f) and 'Regression' in t:
            ls = t.split(' - ')[1].split(' ')[0]
            plt.plot(1 - results_list[ix][:,7], results_list[ix][:,6], linestyle=style[ls], label=t[:-9]+' AUC val: {0:4.3f}, AUC test: {1:4.3f}'.format(auc_list[ix][0], auc_list[ix][2]))
    
    plt.xlim((0,1))
    plt.ylim((0,1))
    lims = [np.min([plt.xlim(), plt.ylim()]), np.max([plt.xlim(), plt.ylim()])]
    plt.plot(lims, lims, 'k-', alpha=0.6, zorder=0, label='Random Decision')
    plt.legend(fontsize=10)
    plt.title(f[0]+' '+f[1].strip('_')+' ROC Curve', fontsize=18)
    if i%2 == 0:
        plt.ylabel('Sensitivity (TPR)', fontsize=16)
    if i in range(len(filters)-2,len(filters)):
        plt.xlabel('1 - Specificity (FPR)', fontsize=16)
    plt.grid(True)
    plt.tight_layout()
    
fig.savefig(temp_dir+'/all_final_single_feature_regression_AUC_ROC_comparison.png', bbox_inches='tight', dpi=360)
plt.show()

# %% [code]
fig = plt.figure(figsize=(16,24))
filters = [(g,f) for f in ['no_min','min_5','lasso_fts'] for g in ['Boys','Girls']]
style = {'Lasso':'-', 'Randomforest':'--', 'Gradientboost':':'}
for i, f in enumerate(filters):
    ax = plt.subplot(321+i)
    for ix, t in enumerate(title_list):
        if all(ff in t for ff in f) and all(ff not in t for ff in ('bmi_','wfl')) and 'Regression' in t:
            ls = t.split(' - ')[1].split(' ')[0]
            rec = results_list[ix][:,6]
            ppv = results_list[ix][:,5]
            index = 1 + np.max(list(set([ix for ix,x in enumerate(rec) if x == 0]) & set([ix for ix,x in enumerate(ppv) if x == 0])))
            plt.plot(rec[index:], ppv[index:], linestyle=style[ls], label=t[:-9]+' AUC val: {0:4.3f}, AUC test: {1:4.3f}'.format(auc_list[ix][0], auc_list[ix][2]))
    
    plt.legend(fontsize=10)
    plt.xlim((0,1))
    plt.ylim((0,1))
    plt.title(f[0]+' '+f[1]+' Precision Recall Curve', fontsize=18)
    if i == 0:
        plt.ylabel('Precision (PPV)', fontsize=14)
    plt.xlabel('Recall (Sensitivity)', fontsize=14)
    plt.grid(True)
    plt.tight_layout()
    
fig.savefig(temp_dir+'/all_final_multi_feature_regression_prec_rec_comparison.png', bbox_inches='tight', dpi=360)
plt.show()

# %% [code]
fig = plt.figure(figsize=(16,24))
filters = [(g,f) for f in ['bmi_','wfl'] for g in ['Boys','Girls']]
style = {'Lasso':'-', 'Randomforest':'--', 'Gradientboost':':'}
for i, f in enumerate(filters):
    ax = plt.subplot(321+i)
    for ix, t in enumerate(title_list):
        if all(ff in t for ff in f) and 'Regression' in t:
            ls = t.split(' - ')[1].split(' ')[0]
            rec = results_list[ix][:,6]
            ppv = results_list[ix][:,5]
            index = 1 + np.max(list(set([ix for ix,x in enumerate(rec) if x == 0]) & set([ix for ix,x in enumerate(ppv) if x == 0])))
            plt.plot(rec[index:], ppv[index:], linestyle=style[ls], label=t[:-9]+' AUC val: {0:4.3f}, AUC test: {1:4.3f}'.format(auc_list[ix][0], auc_list[ix][2]))
    
    plt.legend(fontsize=10)
    plt.xlim((0,1))
    plt.ylim((0,1))
    plt.title(f[0]+' '+f[1].strip('_')+' Precision Recall Curve', fontsize=18)
    if i == 0:
        plt.ylabel('Precision (PPV)', fontsize=14)
    plt.xlabel('Recall (Sensitivity)', fontsize=14)
    plt.grid(True)
    plt.tight_layout()
    
fig.savefig(temp_dir+'/all_final_single_feature_regression_prec_rec_comparison.png', bbox_inches='tight', dpi=360)
plt.show()

# %% [markdown]
### Plot the ROC and Precision Recall Curves for the best regression model and the best individual feature models

##### Note: these are the paper-ready figures (minus a few formatting bits)

# %% [code]
fig = plt.figure(figsize=(12,12))
# top_ix format: ['gender','age','index',title, auc, auc_low, auc_high,specificity,precision,recall]
for i,g in enumerate(['boys','girls']):
    plot_ix = [df[df.title.str.contains(g.title()) & ~df.title.str.contains('wfl') & ~df.title.str.contains('bmi_') & df.title.str.contains('Regression')].sort_values(by='AUC Test Mean', ascending=False).index[0],
        df[df.title.str.contains(g.title()) & (df.title.str.contains('wfl_19_24')) & df.title.str.contains('Regression')].sort_values(by='AUC Test Mean', ascending=False).index[0],
        df[df.title.str.contains(g.title()) & (df.title.str.contains('wfl_latest')) & df.title.str.contains('Regression')].sort_values(by='AUC Test Mean', ascending=False).index[0],
        df[df.title.str.contains(g.title()) & (df.title.str.contains('bmi_19_24')) & df.title.str.contains('Regression')].sort_values(by='AUC Test Mean', ascending=False).index[0],
        df[df.title.str.contains(g.title()) & (df.title.str.contains('bmi_latest')) & df.title.str.contains('Regression')].sort_values(by='AUC Test Mean', ascending=False).index[0]
        ]
    ax = plt.subplot(221+i)
    title = g.title() + ' ROC Curve'
    plt.title(title, fontsize=14)
    for ix in plot_ix:
        w = 1.5
        s = title_list[ix].split(' - ')[1]
        end = s.find('@')
        lab = s[:end-1] + ', AUC val: {0:0.3f}, AUC test: {1:0.3f}'.format(auc_list[ix][0], auc_list[ix][2])
        plt.plot(1 - results_list[ix][:,7], results_list[ix][:,6], linewidth=w, label=lab)
    plt.grid(True)
    plt.xlim((0,1))
    plt.ylim((0,1))
    lims = [np.min([plt.xlim(), plt.ylim()]), np.max([plt.xlim(), plt.ylim()])]
    plt.plot(lims, lims, 'k-', alpha=0.6, zorder=0, label='Random Decision')
    plt.legend(fontsize=10)
    if i == 0:
        plt.ylabel('Sensitivity (TPR)', fontsize=12)
    plt.xlabel('1 - Specificity (FPR)', fontsize=12)
    plt.tight_layout()
            
fig.savefig(temp_dir+'/best_models_regression_AUC_ROC_comparison.png', bbox_inches='tight', dpi=360)
plt.show()

# %% [code]
fig = plt.figure(figsize=(12,12))
# top_ix format: ['gender','age','index',title, auc, auc_low, auc_high,specificity,precision,recall]
for i,g in enumerate(['boys','girls']):
    plot_ix = [df[df.title.str.contains(g.title()) & ~df.title.str.contains('wfl') & ~df.title.str.contains('bmi_') & df.title.str.contains('Regression')].sort_values(by='AUC Test Mean', ascending=False).index[0],
        df[df.title.str.contains(g.title()) & (df.title.str.contains('wfl_19_24')) & df.title.str.contains('Regression')].sort_values(by='AUC Test Mean', ascending=False).index[0],
        df[df.title.str.contains(g.title()) & (df.title.str.contains('wfl_latest')) & df.title.str.contains('Regression')].sort_values(by='AUC Test Mean', ascending=False).index[0],
        df[df.title.str.contains(g.title()) & (df.title.str.contains('bmi_19_24')) & df.title.str.contains('Regression')].sort_values(by='AUC Test Mean', ascending=False).index[0],
        df[df.title.str.contains(g.title()) & (df.title.str.contains('bmi_latest')) & df.title.str.contains('Regression')].sort_values(by='AUC Test Mean', ascending=False).index[0]
        ]
    ax = plt.subplot(221+i)
    title = g.title() + ' Precision Recall Curve'
    plt.title(title, fontsize=14)
    for ix in plot_ix:
        w = 1.5
        s = title_list[ix].split(' - ')[1]
        end = s.find('@')
        lab = s[:end-1] + ', AUC val: {0:0.3f}, AUC test: {1:0.3f}'.format(auc_list[ix][0], auc_list[ix][2])
        rec = results_list[ix][:,6]
        ppv = results_list[ix][:,5]
        index = 1 + np.max(list(set([ix for ix,x in enumerate(rec) if x == 0]) & set([ix for ix,x in enumerate(ppv) if x == 0])))
        plt.plot(rec[index:], ppv[index:], linewidth=w, label=lab)
    plt.grid(True)
    plt.xlim((0,1))
    plt.ylim((0,1))
    plt.legend(fontsize=9, loc='lower left')
    if i == 0:
        plt.ylabel('Precision (PPV)', fontsize=12)
    plt.xlabel('Recall (TPR)', fontsize=12)
    plt.tight_layout()
            
fig.savefig(temp_dir+'/best_models_regression_prec_rec_comparison.png', bbox_inches='tight', dpi=360)
plt.show()

# %% [markdown]
### Get the index for the best mult-feature model and display the top features for each of the best boys and girls models

# %% [code]
for i,g in enumerate(['boys','girls']):
    if g=='boys':
        boys_ix=df[df.title.str.contains(g.title()) & ~df.title.str.contains('wfl') & ~df.title.str.contains('bmi_')].sort_values(by='AUC Test Mean', ascending=False).index[0]
        print(g, boys_ix)
    else:
        girls_ix=df[df.title.str.contains(g.title()) & ~df.title.str.contains('wfl') & ~df.title.str.contains('bmi_')].sort_values(by='AUC Test Mean', ascending=False).index[0]
        print(g, girls_ix)

# %% [code]
boys_fts = pd.DataFrame(features_list[boys_ix], columns=feature_data_cols)
girls_fts = pd.DataFrame(features_list[girls_ix], columns=feature_data_cols)

# %% [code]
print(title_list[boys_ix], auc_list[boys_ix][2], '(', auc_list[boys_ix][2] - auc_list[boys_ix][3], auc_list[boys_ix][2] + auc_list[boys_ix][3], ')')
boys_fts.head(20)

# %% [code]
print(title_list[girls_ix], auc_list[girls_ix][2], '(', auc_list[girls_ix][2] - auc_list[girls_ix][3], auc_list[girls_ix][2] + auc_list[girls_ix][3], ')')
girls_fts.head(20)

# %% [markdown]
### Print the AUC and explained variance w/CI for the top models

# %% [code]
print(title_list[boys_ix], 'AUC:', auc_list[boys_ix][2], '(', auc_list[boys_ix][2] - auc_list[boys_ix][3], auc_list[boys_ix][2] + auc_list[boys_ix][3], ')')
print(title_list[boys_ix], 'Explained Variance', metric3_list[boys_ix][2], '(', metric3_list[boys_ix][2] - metric3_list[boys_ix][3], metric3_list[boys_ix][2] + metric3_list[boys_ix][3], ')')

# %% [code]
print(title_list[girls_ix], 'AUC:', auc_list[girls_ix][2], '(', auc_list[girls_ix][2] - auc_list[girls_ix][3], auc_list[girls_ix][2] + auc_list[girls_ix][3], ')')
print(title_list[girls_ix], 'Explained Variance', metric3_list[girls_ix][2], '(', metric3_list[girls_ix][2] - metric3_list[girls_ix][3], metric3_list[girls_ix][2] + metric3_list[girls_ix][3], ')')

# %% [markdown]
## Print the sensitivity/specificity/PPV statistics around the key points

# %% [code]
boys_results = pd.DataFrame(results_list[boys_ix], columns=results_cols)
boys_results[(boys_results.sensitivity > 0.75) & (boys_results.sensitivity < 0.85)]

# %% [code]
boys_results[(boys_results.sensitivity > 0.55) & (boys_results.sensitivity < 0.65)]

# %% [code]
boys_results[(boys_results.sensitivity > 0.1) & (boys_results.sensitivity < 0.3)]

# %% [code]
girls_results = pd.DataFrame(results_list[girls_ix], columns=results_cols)
girls_results[(girls_results.sensitivity > 0.75) & (girls_results.sensitivity < 0.85)]

# %% [code]
girls_results[(girls_results.sensitivity > 0.55) & (girls_results.sensitivity < 0.65)]

# %% [code]
girls_results[(girls_results.sensitivity > 0.15) & (girls_results.sensitivity < 0.3)]

# %% [markdown]
### Get the PPV for applying the grant selection criteria to the test data

# %% [code]
# list items: [x2, y2, y2label, mrns2, ix_filter, feature_headers2, corr_headers_filtered, corr_matrix_filtered, ix_corr_headers]
boys_data_comp = data['boys']['no_min']['full']['data']
girls_data_comp = data['girls']['lasso_fts']['full']['data']

# We are starting with the unnormalized data and filtering that to include the test set for both boys and girls
xtest_boys = x1[boys_data_comp[4],:][test_ix_boys,:]
incl_ix_boys = (xtest_boys[:,feature_headers.index('MatDeliveryAge')] >= 18) & \
                       (xtest_boys[:,feature_headers.index('Maternal-ethnicity:HISPANIC/LATINO')] > 0) & \
                       (xtest_boys[:,feature_headers.index('Maternal Diagnosis:9ccs195:Ot compl bir')] == 0)
xtest_boys = xtest_boys[incl_ix_boys,:]
ytest_boys = y1[boys_data_comp[4]][test_ix_boys][incl_ix_boys]
ytestlabel_boys = y1label[boys_data_comp[4],label_ix['obese']][test_ix_boys][incl_ix_boys]

xtest_girls = x1[girls_data_comp[4],:][test_ix_girls,:]
incl_ix_girls = (xtest_girls[:,feature_headers.index('MatDeliveryAge')] >= 18) & \
                       (xtest_girls[:,feature_headers.index('Maternal-ethnicity:HISPANIC/LATINO')] > 0) & \
                       (xtest_girls[:,feature_headers.index('Maternal Diagnosis:9ccs195:Ot compl bir')] == 0)
xtest_girls = xtest_girls[incl_ix_girls,:]
ytest_girls = y1[girls_data_comp[4]][test_ix_girls][incl_ix_girls]
ytestlabel_girls = y1label[girls_data_comp[4],label_ix['obese']][test_ix_girls][incl_ix_girls]


# %% [code]
boys_ppv = ytestlabel_boys.sum() / incl_ix_boys.sum()
girls_ppv = ytestlabel_girls.sum() / incl_ix_girls.sum()

print('Boys PPV w/inclusion criteria: {0:4.3f}'.format(boys_ppv))
print('Girls PPV w/inclusion criteria: {0:4.3f}'.format(girls_ppv))


# %% [code]
boys_fts.to_csv(temp_dir+'/top_boys_features.csv', index=False)
girls_fts.to_csv(temp_dir+'/top_girls_features.csv', index=False)

# %% [code]
boys_results.to_csv(temp_dir+'/top_boys_results.csv', index=False)
girls_results.to_csv(temp_dir+'/top_girls_results.csv', index=False)

# %% [code]
