# Supplementary material for: Predicting childhood obesity using electronic health records and publicly available data
Source: PLoS One. 2019 Apr 22;14(4):e0215571. doi: 10.1371/journal.pone.0215571 (PMC6476510; doi:10.1371/journal.pone.0215571)
Supplement: S1 Table — “*” indicates a feature whose unadjusted odds ratio is significantly greater than or less than 1. (XLSX) [file pone.0215571.s004.xlsx]

## Sheet: S1 Table
Feature Name	N	Weight/Importance [95%CI]	Individual AUC	Odds Ratio [95%CI]	Adjusted Odds Ratio [95%CI]
Maternal Vital: Wt-postPregnancy*	666	0.133 [0.112, 0.154]	0.588	1.845 [1.336, 2.549]	1.142 [1.118, 1.167]
Vital: BMI-avg16to19*	1269	0.113 [0.085, 0.142]	0.792	3.131 [2.385, 4.111]	1.12 [1.088, 1.152]
Vital: BMI-avg19to24*	1354	0.099 [0.072, 0.125]	0.772	4.046 [3.062, 5.347]	1.104 [1.075, 1.133]
Vital: BMI-avg13to16*	1286	0.095 [0.073, 0.118]	0.725	3.814 [2.889, 5.036]	1.1 [1.075, 1.125]
Vital: BMI-latest*	1621	0.084 [0.065, 0.104]	0.795	4.766 [3.528, 6.438]	1.088 [1.067, 1.11]
Vital: Wt for Length Z-score-latest*	1612	0.082 [0.064, 0.101]	0.783	4.367 [3.234, 5.898]	1.086 [1.066, 1.106]
Vital: BMI-gain0to24*	1338	0.06 [0.034, 0.085]	0.778	3.923 [2.973, 5.177]	1.061 [1.035, 1.089]
Vital: Wt for Length Z-score-avg3to5*	1299	0.054 [0.042, 0.065]	0.604	1.902 [1.455, 2.486]	1.055 [1.043, 1.067]
Vital: Wt-avg16to19*	1298	0.05 [0.029, 0.071]	0.736	3.06 [2.331, 4.017]	1.051 [1.029, 1.073]
Vital: Wt-latest*	1626	0.049 [0.038, 0.059]	0.761	3.5 [2.571, 4.766]	1.05 [1.039, 1.061]
Vital: Wt for Len Percentile-avg13to16*	1286	0.045 [0.028, 0.062]	0.718	3.426 [2.597, 4.52]	1.046 [1.029, 1.064]
Number of Visits*	1645	-0.036 [-0.048, -0.024]	0.478	0.708 [0.535, 0.936]	0.965 [0.953, 0.976]
Vital: Wt-avg19to24*	1372	0.036 [0.013, 0.058]	0.77	3.824 [2.897, 5.047]	1.036 [1.013, 1.06]
Vital: Wt for Len Percentile-avg16to19*	1269	-0.034 [-0.053, -0.015]	0.772	2.937 [2.233, 3.864]	0.967 [0.948, 0.985]
Vital: Wt Change-latest*	979	0.034 [0.021, 0.047]	0.608	1.66 [1.219, 2.259]	1.035 [1.021, 1.048]
Vital: Wt-gain0to24*	1357	-0.034 [-0.056, -0.011]	0.775	3.724 [2.823, 4.912]	0.967 [0.945, 0.989]
Census:Percent; Estimate; Population 25 years and over - Associate's degree-birth*	1057	0.031 [0.02, 0.041]	0.568	1.438 [1.084, 1.906]	1.031 [1.021, 1.042]
Vital: Temp-latest	1624	0.028 [0.02, 0.036]	0.465	0.982 [0.75, 1.286]	1.029 [1.02, 1.037]
Vital: Wt for Length Z-score-avg1to3*	1348	0.026 [0.015, 0.038]	0.589	1.471 [1.126, 1.921]	1.027 [1.015, 1.039]
Vital: Ht Percentile-gain16to24	963	0.026 [0.014, 0.038]	0.554	0.993 [0.728, 1.355]	1.026 [1.014, 1.038]
Vital: HC-latest	1588	0.022 [0.012, 0.032]	0.592	1.324 [0.987, 1.775]	1.022 [1.012, 1.032]
Census:Unemployment rate; Estimate; Population 20 to 64 years-birth	1055	0.021 [0.01, 0.031]	0.515	1.153 [0.87, 1.529]	1.021 [1.011, 1.032]
Vital: Wt Change-avg19to24*	880	0.02 [0.002, 0.039]	0.612	2.064 [1.51, 2.823]	1.021 [1.002, 1.04]
Vital: Wt for Length Z-score-avg16to19*	1267	0.02 [0.011, 0.029]	0.781	3.111 [2.368, 4.088]	1.02 [1.011, 1.03]
Vital: Temp-avg0to1	1311	-0.02 [-0.028, -0.011]	0.49	0.908 [0.69, 1.195]	0.98 [0.972, 0.989]
Vital: Wt Percentile-latest*	1028	0.019 [0.01, 0.029]	0.737	2.134 [1.631, 2.792]	1.02 [1.01, 1.029]
Maternal Delivery Age	1698	0.018 [0.011, 0.026]	0.518	1.212 [0.929, 1.582]	1.018 [1.011, 1.026]
Vital: Wt for Len Percentile-gain5to10	1245	0.017 [0.007, 0.028]	0.481	0.99 [0.75, 1.306]	1.018 [1.007, 1.028]
Vital: BMI-avg7to10*	1333	0.013 [0.002, 0.024]	0.623	2.458 [1.877, 3.218]	1.013 [1.002, 1.024]
Vital: BMI-avg10to13*	1380	0.012 [0.002, 0.022]	0.689	2.656 [2.025, 3.483]	1.012 [1.002, 1.022]
Vital: Wt-avg13to16*	1308	0.008 [-0.017, 0.034]	0.703	3.224 [2.452, 4.24]	1.008 [0.983, 1.035]
Vital: Wt for Length Z-score-avg13to16*	1287	-0.005 [-0.02, 0.011]	0.715	3.55 [2.689, 4.687]	0.995 [0.98, 1.011]
Vital: Wt for Length Z-score-avg7to10*	1331	-0.003 [-0.014, 0.007]	0.643	2.704 [2.06, 3.548]	0.997 [0.987, 1.007]
Vital: Wt for Length Z-score-avg10to13*	1381	-0.001 [-0.009, 0.006]	0.694	2.955 [2.245, 3.89]	0.999 [0.991, 1.006]
Vital: Wt for Length Z-score-gain0to24*	1612	0 [0, 0]	0.783	4.367 [3.234, 5.898]	1 [1, 1]
