# Supplementary material for: Predicting childhood obesity using electronic health records and publicly available data
Source: PLoS One. 2019 Apr 22;14(4):e0215571. doi: 10.1371/journal.pone.0215571 (PMC6476510; doi:10.1371/journal.pone.0215571)
Supplement: S3 Table — (XLSX) [file pone.0215571.s006.xlsx]

## Sheet: S3 Table
Feature Selection	girls
	All Features			No Community Level Features			No Weight or BMI Features
	LASSO	Random Forest	Gradient Boost	LASSO	Random Forest	Gradient Boost	LASSO	Random Forest	Gradient Boost
No Feature Selection	0.808 [0.805, 0.81 ]	0.797 [0.794, 0.8 ]	0.786 [0.783, 0.79 ]	0.805 [0.803, 0.807 ]	0.796 [0.793, 0.798 ]	0.783 [0.779, 0.787 ]	0.557 [0.548, 0.565 ]	0.575 [0.57, 0.581 ]	0.553 [0.545, 0.56 ]
>= 5 Occurrences	0.803 [0.801, 0.806 ]	0.799 [0.797, 0.802 ]	0.786 [0.783, 0.789 ]	0.804 [0.801, 0.806 ]	0.793 [0.791, 0.796 ]	0.786 [0.783, 0.79 ]	0.563 [0.555, 0.571 ]	0.569 [0.563, 0.574 ]	0.555 [0.548, 0.562 ]
LASSO Feature Selection	0.817 [0.814, 0.819 ]	0.803 [0.801, 0.806 ]	0.803 [0.8, 0.806 ]	0.812 [0.81, 0.814 ]	0.804 [0.801, 0.807 ]	0.802 [0.799, 0.805 ]	0.593 [0.586, 0.6 ]	0.604 [0.598, 0.609 ]	0.593 [0.586, 0.6 ]
Vital: Wt for Length Zscore-Avg19to24	0.763 [0.763, 0.763 ]	0.739 [0.736, 0.742 ]	0.726 [0.721, 0.731 ]	-	-	-	-	-	-
Vital: Wt for Length Zscore-latest	0.783 [0.783, 0.783 ]	0.769 [0.766, 0.772 ]	0.741 [0.735, 0.747 ]	-	-	-	-	-	-
Vital: BMI-Avg19to24	0.772 [0.772, 0.772 ]	0.756 [0.753, 0.76 ]	0.735 [0.73, 0.74 ]	-	-	-	-	-	-
Vital: BMI-latest	0.795 [0.795, 0.795 ]	0.764 [0.76, 0.768 ]	0.742 [0.736, 0.749 ]	-	-	-	-	-	-
